# Supplementary material for: Whitening fruit by CRISPR/Cas9-mediated homoeolog-specific gene editing of MYB10-1B in strawberry (F. × ananassa)
Source: Hortic Res. 2025 Oct 15;13(1):uhaf272. doi: 10.1093/hr/uhaf272 (PMC12863208; doi:10.1093/hr/uhaf272)
Supplement: Web_Material_uhaf272 [file web_material_uhaf272.zip]

Archive with 11 entries (11 files):
- Supplementary Figure 1.pptx
- Supplementary Figure 2.pptx
- Supplementary Figure 3.pptx
- Supplementary Figure 4.pptx
- Supplementary Figure 5.pptx
- Supplementary Figure 6.pptx
- Supplementary Figure 7.pptx
- Supplementary Table 1.docx
- Supplementary Table 2.docx
- Supplementary Table 3.docx
- Supplementary Table 4.xlsx
