# Supplementary material for: Whitening fruit by CRISPR/Cas9-mediated homoeolog-specific gene editing of MYB10-1B in strawberry (F. × ananassa)
Source: Hortic Res. 2025 Oct 15;13(1):uhaf272. doi: 10.1093/hr/uhaf272 (PMC12863208; doi:10.1093/hr/uhaf272)
Supplement: Web_Material_uhaf272 [file web_material_uhaf272.zip › Supplementary Table 4.xlsx]

## Sheet: Sheet1
Supplementary Table 4. Primer list.
	Direction	Sequence
MYB10_HRM_2	F	CCTTGCATCTGCCAAGTCT	HRM analysis
	R	CCAATAGTTCTTCACATCATTGGC
MYB10_Amp	F	TCATGATCCTCTAAACCAAGACCA	Amplicon sequencing
	R	AAGTCTCTGATGTGTTTCTTTTCTT
MYB10_1st	F	GTAGAAATTGCCTTGCATCTG	Nested PCR
	R	ACGTAGGAGATGTTGACTAGAT
MYB10_2nd	F	AAGTCTCTGATGTGTTTCTTTTCTT	Nested PCR
	R	CATGATCCTCTAAACCAAGACCA
MYB10_qRT	F	AATTGCCGGACGATTGCCAG	qRT-PCR
	R	CTTTGCGTATGAAGCCGTCT
CHS_qRT	F	ATTTTGGACGAGGTGAGGAGG	qRT-PCR
	R	AACAGAACACCCCACTCCTTC
ANS_5g_qRT	F	CGATCCCGAAGGAGTACGTG	qRT-PCR
	R	CCCTCACCTTGATGTCATCGG
DFR_2g_qRT	F	AGCGATGTCGAATTTTGCCG	qRT-PCR
	R	GGACCGATGACCAGAGTTGG
